# Supplementary material for: Using a 24 h Activity Recall (STAR-24) to Describe Activity in Adolescent Boys in New Zealand: Comparisons between a Sample Collected before, and a Sample Collected during the COVID-19 Lockdown
Source: Int J Environ Res Public Health. 2021 Jul 29;18(15):8035. doi: 10.3390/ijerph18158035 (PMC8345423; doi:10.3390/ijerph18158035)
Supplement: Supplementary file 1 [file ijerph-18-08035-s001.zip]

Archive with 1 entries (1 files):
- ijerph-1287121-supplementary.pdf
